# Supplementary material for: Organizational Readiness to Implement Community Pharmacy-Based Opioid Counseling and Naloxone Services: A Scoping Review of Current Practice Models and Opportunities
Source: Pharmacy (Basel). 2023 Jun 11;11(3):99. doi: 10.3390/pharmacy11030099 (PMC10302283; doi:10.3390/pharmacy11030099)
Supplement: Supplementary file 1 [file pharmacy-11-00099-s001.zip]

Archive with 1 entries (1 files):
- pharmacy-2410434-supplementary.pdf
